# Supplementary material for: Molnupiravir and Nirmatrelvir/Ritonavir: Tolerability, Safety, and Adherence in a Retrospective Cohort Study
Source: Viruses. 2023 Jan 28;15(2):384. doi: 10.3390/v15020384 (PMC9962206; doi:10.3390/v15020384)
Supplement: Supplementary file 1 [file viruses-15-00384-s001.zip]

Archive with 1 entries (1 files):
- viruses-2160244-supplementary.pdf
